# Supplementary material for: 2-Methyl-N-p-tolyl­benzamide: a second monoclinic polymorph
Source: Acta Crystallogr Sect E Struct Rep Online. 2010 Mar 24;66(Pt 4):o911–2. doi: 10.1107/S1600536810010378 (PMC2983768; doi:10.1107/S1600536810010378)
Supplement: Supplementary file 2 [file e-66-0o911-Isup2.hkl]

# 
# h,k,l, Fc-squared, Fo-squared, sigma(Fo-squared) and status flag 
# 
data_I
_shelx_title ' ra96a in P2(1)/c' 
_shelx_refln_list_code          4 
_shelx_F_calc_maximum      126.36 
_exptl_crystal_F_000       480.00 
_reflns_d_resolution_high  1.0049 
 
loop_ 
 _symmetry_equiv_pos_as_xyz 
 'x, y, z' 
 '-x, y+1/2, -z+1/2' 
 '-x, -y, -z' 
 'x, -y-1/2, z-1/2' 
 
_cell_length_a    20.2590 
_cell_length_b     7.0681 
_cell_length_c     8.7941 
_cell_angle_alpha  90.000 
_cell_angle_beta   95.942 
_cell_angle_gamma  90.000 
 
_shelx_F_squared_multiplier     1.000 
 
loop_ 
 _refln_index_h 
 _refln_index_k 
 _refln_index_l 
 _refln_F_squared_calc 
 _refln_F_squared_meas 
 _refln_F_squared_sigma 
 _refln_observed_status 
   1   0   0       14.38        0.12      0.27 o 
   3   0   0        4.16        0.42      2.13 o 
   4   0   0     1981.08     1675.60     28.59 o 
   5   0   0       62.68       49.81      2.30 o 
   6   0   0     3298.45     3014.20     38.70 o 
   7   0   0     2256.13     2132.37     36.85 o 
   8   0   0       42.13       52.61      3.68 o 
   9   0   0      114.49      113.96      8.60 o 
  10   0   0        0.90       11.88      3.00 o 
  11   0   0       61.71       77.73      5.53 o 
  12   0   0      633.25      662.04     21.37 o 
  13   0   0      412.31      441.15     17.58 o 
  14   0   0      170.94      201.24     24.92 o 
  15   0   0       36.10       36.99      7.60 o 
  16   0   0        8.49        9.27      6.22 o 
  17   0   0      112.81      114.16     14.95 o 
  18   0   0      206.26      222.98     16.15 o 
  19   0   0       14.10       12.94      8.23 o 
  20   0   0       41.02       52.51     10.70 o 
   2   1   0       47.52       41.17      2.10 o 
   3   1   0     7089.73     6513.83     63.12 o 
   4   1   0      929.63      837.09      9.13 o 
   5   1   0      580.73      515.95      6.64 o 
   6   1   0       96.33       86.58      2.76 o 
   7   1   0     2238.25     2089.27     22.71 o 
   8   1   0       99.38      108.88      4.81 o 
   9   1   0      132.79      127.78      5.02 o 
  10   1   0      283.87      276.87      7.27 o 
  11   1   0       39.11       27.47      3.20 o 
  12   1   0      106.41       88.82      5.44 o 
  13   1   0      113.92      122.63      6.55 o 
  14   1   0        0.01        3.45      3.20 o 
  15   1   0       29.03       22.21      4.11 o 
  16   1   0       96.97      109.28      7.33 o 
  17   1   0        2.37       -1.39      5.14 o 
  18   1   0        4.35        8.79      5.57 o 
  19   1   0       62.50       55.90      7.36 o 
   0   2   0      275.63      303.74      7.70 o 
   1   2   0     2805.88     2818.18     27.44 o 
   2   2   0      169.25      180.39      3.49 o 
   3   2   0      628.54      638.56      7.71 o 
   4   2   0      202.32      178.07      3.58 o 
   5   2   0      339.22      314.24      4.83 o 
   6   2   0       16.33       14.26      1.76 o 
   7   2   0        1.64        0.82      1.78 o 
   8   2   0     1229.28     1241.11     20.06 o 
   9   2   0       38.18       34.59      3.78 o 
  10   2   0     1695.10     1793.62     27.27 o 
  11   2   0      866.74      877.47     16.40 o 
  12   2   0       35.48       36.54      4.02 o 
  13   2   0        8.65       11.40      3.44 o 
  14   2   0      200.59      206.35     11.60 o 
  15   2   0        0.99       -1.08      3.70 o 
  16   2   0      167.06      169.68      8.71 o 
  17   2   0       72.30       71.51      6.99 o 
  18   2   0       32.07       22.85      5.72 o 
  19   2   0       30.01       26.93      7.05 o 
   1   3   0      143.90      155.11      5.78 o 
   2   3   0       29.25       30.24      2.97 o 
   3   3   0       57.49       57.83      4.54 o 
   4   3   0      692.42      703.33     12.04 o 
   5   3   0        7.68        5.42      1.75 o 
   6   3   0       18.44       23.34      2.19 o 
   7   3   0       80.15       82.68      3.94 o 
   8   3   0      753.82      723.15     15.41 o 
   9   3   0      139.75      117.76      5.23 o 
  10   3   0      241.91      281.25      8.90 o 
  11   3   0       89.13       81.21      6.23 o 
  12   3   0       42.06       33.65      4.93 o 
  13   3   0       78.07       69.97      6.39 o 
  14   3   0      450.31      479.64     14.44 o 
  15   3   0       43.31       39.91      5.67 o 
  16   3   0      475.07      502.19     18.17 o 
  17   3   0      110.54      112.05      8.23 o 
  18   3   0      211.93      244.78     11.50 o 
   0   4   0      772.86      873.21     19.91 o 
   1   4   0       92.90       82.29      5.14 o 
   2   4   0       99.73      107.47      5.80 o 
   3   4   0      109.75      126.16      5.93 o 
   4   4   0       85.32       94.18      7.65 o 
   5   4   0       13.89       16.27      3.74 o 
   6   4   0      126.96      134.37     14.72 o 
   7   4   0      127.57      137.80      7.98 o 
   8   4   0       31.82       29.08      4.66 o 
   9   4   0      143.64      158.44      8.29 o 
  10   4   0       33.17       31.53      4.29 o 
  11   4   0      599.47      616.18     14.63 o 
  12   4   0      254.03      235.31     11.09 o 
  13   4   0      952.24     1125.53     27.55 o 
  14   4   0      102.90      112.78      9.77 o 
  15   4   0      303.21      340.39     16.44 o 
  16   4   0       95.28       94.01     10.01 o 
   1   5   0       52.72       47.11      4.42 o 
   2   5   0       81.35       86.93      5.48 o 
   3   5   0      122.50      135.36      8.68 o 
   4   5   0      224.52      237.91     16.07 o 
   5   5   0       83.20       94.15      9.19 o 
   6   5   0      209.36      234.43     11.45 o 
   7   5   0      640.06      673.14     17.87 o 
   8   5   0      831.73      859.51     20.85 o 
   9   5   0        1.17        1.36      4.90 o 
  10   5   0       33.19       31.93      6.88 o 
  11   5   0        0.28       -0.60      4.60 o 
  12   5   0       64.06       51.80      7.00 o 
  13   5   0      400.36      451.71     29.60 o 
  14   5   0       24.43       23.22      7.68 o 
   0   6   0       66.12       84.12     10.13 o 
   1   6   0        2.18        0.58      3.78 o 
   2   6   0      120.58      110.92      6.80 o 
   3   6   0        9.47        8.69      4.50 o 
   4   6   0      513.74      473.22     18.64 o 
   5   6   0       61.18       61.57      7.80 o 
   6   6   0       33.41       25.09      5.87 o 
   7   6   0       21.22        8.82      5.24 o 
   8   6   0       70.93       57.06      7.42 o 
   9   6   0        4.15        5.80      5.83 o 
  10   6   0        0.06        1.42      5.29 o 
   1   7   0       50.75       51.34      9.75 o 
 -19   1   1      189.76      207.83     12.90 o 
 -18   1   1        2.56        2.84      4.27 o 
 -17   1   1      100.99      102.03      7.80 o 
 -16   1   1       18.75       16.23      3.92 o 
 -15   1   1      454.97      477.55     12.33 o 
 -14   1   1       43.08       44.08      6.08 o 
 -13   1   1        1.60        7.39      2.98 o 
 -12   1   1      202.43      229.94      8.05 o 
 -11   1   1       12.44       18.41      4.10 o 
 -10   1   1       15.02       11.46      2.97 o 
  -9   1   1     2066.35     2163.58     33.22 o 
  -8   1   1     1433.00     1349.64     20.62 o 
  -7   1   1        0.47        0.96      1.51 o 
  -6   1   1     3986.40     3713.72     33.61 o 
  -5   1   1      700.00      633.95      8.56 o 
  -4   1   1     8354.58     7796.26     70.34 o 
  -3   1   1     6013.77     5683.88     62.91 o 
  -2   1   1     7881.11     7471.56     86.82 o 
   0   1   1     2955.75     2819.07     37.96 o 
   1   1   1     5431.09     5231.13     52.36 o 
   2   1   1     5038.84     4646.50     58.07 o 
   3   1   1      144.75      147.41      4.32 o 
   4   1   1      368.51      376.90      7.38 o 
   5   1   1        0.69        2.04      1.68 o 
   6   1   1       72.81       70.76      3.78 o 
   7   1   1     1050.32     1085.11     16.98 o 
   8   1   1      454.69      461.88      8.71 o 
   9   1   1      218.03      228.90     11.05 o 
  10   1   1      996.69     1060.87     16.22 o 
  11   1   1       41.30       57.44      4.32 o 
  12   1   1       48.14       42.84      4.14 o 
  13   1   1       51.21       56.36      5.18 o 
  14   1   1      157.82      165.05     11.06 o 
  15   1   1      234.90      247.13     10.21 o 
  16   1   1       18.31       19.80      4.73 o 
  17   1   1        0.77        0.91      4.35 o 
  18   1   1      594.33      660.30     16.91 o 
  19   1   1       12.48        9.89      5.73 o 
 -19   2   1       35.64       28.31      6.67 o 
 -18   2   1       51.96       39.69      6.77 o 
 -17   2   1        6.67        4.24      5.24 o 
 -16   2   1       31.82       39.14      6.92 o 
 -15   2   1        2.35        5.36      4.17 o 
 -14   2   1      117.14      106.02      7.60 o 
 -13   2   1      192.31      204.52      8.42 o 
 -12   2   1      437.11      463.68     10.15 o 
 -11   2   1      150.92      142.59      5.91 o 
 -10   2   1       32.73       22.71      3.15 o 
  -9   2   1       30.00       20.73      3.75 o 
  -8   2   1      122.91      106.83      5.58 o 
  -7   2   1      945.54      945.82     12.28 o 
  -6   2   1      522.62      525.64      7.97 o 
  -5   2   1     1044.80      980.49     11.82 o 
  -4   2   1      214.39      203.69      4.33 o 
  -3   2   1        4.88        2.96      1.31 o 
  -2   2   1     3763.66     3682.05     35.07 o 
  -1   2   1     3037.60     3035.17     28.45 o 
   0   2   1      191.88      199.90      4.70 o 
   1   2   1     6093.50     6148.91     59.39 o 
   2   2   1     5257.55     5181.88     52.91 o 
   3   2   1      311.74      309.99      6.16 o 
   4   2   1        4.11        4.18      1.92 o 
   5   2   1      474.34      429.95      7.09 o 
   6   2   1      303.41      322.12      7.08 o 
   7   2   1     1136.12     1263.51     17.16 o 
   8   2   1      421.88      351.70      7.22 o 
   9   2   1      408.96      419.74     10.42 o 
  10   2   1        0.02       -0.24      3.13 o 
  11   2   1      170.34      180.12      8.24 o 
  12   2   1      224.00      183.33      8.65 o 
  13   2   1      148.31      162.49      8.27 o 
  14   2   1      480.54      513.46     13.69 o 
  15   2   1      657.28      681.36     16.36 o 
  16   2   1        8.15        4.77      4.15 o 
  17   2   1       79.30       73.71      6.64 o 
  18   2   1       20.32        9.27      5.35 o 
 -18   3   1      105.85      115.85     10.97 o 
 -17   3   1        4.65        3.99      5.65 o 
 -16   3   1        4.09       13.75      5.80 o 
 -15   3   1       57.08       58.83      7.75 o 
 -14   3   1      287.57      289.02     12.16 o 
 -13   3   1       20.15       22.99      5.32 o 
 -12   3   1       67.82       60.98      5.84 o 
 -11   3   1       11.71       10.99      3.12 o 
 -10   3   1        1.61        0.46      2.09 o 
  -9   3   1       55.00       66.96      3.66 o 
  -8   3   1       13.45       19.62      2.37 o 
  -7   3   1        2.07        4.26      1.82 o 
  -6   3   1      355.27      378.60      7.48 o 
  -5   3   1        6.49        9.63      1.78 o 
  -4   3   1     1250.82     1249.10     17.59 o 
  -3   3   1      150.92      162.37      5.99 o 
  -2   3   1       32.74       29.65      2.62 o 
  -1   3   1      835.27      930.42     15.28 o 
   0   3   1      438.68      530.67     13.29 o 
   1   3   1      478.05      485.49     11.55 o 
   2   3   1       23.82       22.81      4.42 o 
   3   3   1      373.85      376.04     13.56 o 
   4   3   1     1854.87     1993.03     32.51 o 
   5   3   1      155.79      153.40     10.50 o 
   6   3   1      223.02      225.56      7.70 o 
   7   3   1      147.55      139.14      5.50 o 
   8   3   1      191.96      194.54      5.78 o 
   9   3   1      172.76      176.52      6.07 o 
  10   3   1      272.04      279.88      7.73 o 
  11   3   1      155.40      139.44      6.96 o 
  12   3   1      300.13      325.89     12.25 o 
  13   3   1       12.15        6.85      4.25 o 
  14   3   1       14.90        5.73      4.61 o 
  15   3   1      348.93      379.31     14.06 o 
  16   3   1       27.62       24.64      6.13 o 
  17   3   1       29.71       15.47      5.53 o 
 -16   4   1        8.00       12.16      6.63 o 
 -15   4   1      133.02      145.06     11.56 o 
 -14   4   1      283.61      285.22     14.68 o 
 -13   4   1      144.76      134.96     11.35 o 
 -12   4   1      180.97      205.29      9.88 o 
 -11   4   1       10.85       15.02      4.07 o 
 -10   4   1      183.04      184.33      6.91 o 
  -9   4   1       39.08       33.73      3.57 o 
  -8   4   1      165.73      155.91      8.69 o 
  -7   4   1      665.22      651.59     13.15 o 
  -6   4   1       10.15        6.42      2.81 o 
  -5   4   1       18.78       23.61      3.79 o 
  -4   4   1       44.12       42.14      5.01 o 
  -3   4   1      581.36      616.40     13.23 o 
  -2   4   1        0.74        3.81      2.40 o 
  -1   4   1      112.21      113.77      7.44 o 
   0   4   1       54.91       69.37      6.12 o 
   1   4   1      285.12      274.77     11.03 o 
   2   4   1      378.77      404.30     11.81 o 
   3   4   1      230.77      217.84     10.73 o 
   4   4   1       99.55      105.53      6.90 o 
   5   4   1      393.26      411.58     15.30 o 
   6   4   1        0.70       -2.04      2.71 o 
   7   4   1      157.67      157.09      7.88 o 
   8   4   1      586.57      589.16     14.01 o 
   9   4   1       50.82       46.69      4.96 o 
  10   4   1       28.03       32.68      4.66 o 
  11   4   1        6.24        6.60      3.18 o 
  12   4   1       14.57       13.51      4.37 o 
  13   4   1        0.03       -3.65      3.94 o 
  14   4   1      271.37      237.38     10.91 o 
  15   4   1        5.03        6.55      5.38 o 
  16   4   1        0.91       -3.90      5.35 o 
 -14   5   1       47.99       57.24      9.23 o 
 -13   5   1        2.95       -4.93      4.93 o 
 -12   5   1        4.88       -1.92      5.13 o 
 -11   5   1      203.20      215.72     15.57 o 
 -10   5   1        0.88       -0.54      3.77 o 
  -9   5   1       43.76       46.22      5.41 o 
  -8   5   1      409.46      419.44     11.29 o 
  -7   5   1      110.97      120.98      7.23 o 
  -6   5   1      387.80      394.07     12.99 o 
  -5   5   1        0.87        3.15      3.52 o 
  -4   5   1       81.46       93.86      8.31 o 
  -3   5   1        0.56        1.13      3.18 o 
  -2   5   1      138.37      123.28      8.90 o 
  -1   5   1       14.02        7.22      3.06 o 
   0   5   1      137.69      151.10      6.80 o 
   1   5   1        4.65        6.49      2.87 o 
   2   5   1      153.86      141.80      8.22 o 
   3   5   1       15.50       20.04      4.41 o 
   4   5   1        1.82        1.39      3.23 o 
   5   5   1      566.58      593.26     17.58 o 
   6   5   1       24.48       15.87      4.67 o 
   7   5   1      864.64      947.83     21.87 o 
   8   5   1      241.18      243.50     11.83 o 
   9   5   1      222.28      229.76     12.88 o 
  10   5   1      303.76      293.23     12.79 o 
  11   5   1        5.80        4.33      4.39 o 
  12   5   1       34.30       40.79      7.87 o 
  13   5   1       76.58       67.18      8.37 o 
 -10   6   1       38.79       40.52      7.07 o 
  -9   6   1       10.51        6.26      5.53 o 
  -8   6   1        8.70        4.26      4.25 o 
  -7   6   1      634.47      686.09     17.39 o 
  -6   6   1      248.48      259.75     11.78 o 
  -5   6   1      220.22      210.18     11.14 o 
  -4   6   1      121.76      110.28      9.22 o 
  -3   6   1      145.99      154.83     10.60 o 
  -2   6   1        6.95        1.06      5.19 o 
  -1   6   1      169.97      165.61      9.35 o 
   0   6   1       28.15       17.25      4.51 o 
   1   6   1        5.15        9.82      4.26 o 
   2   6   1       98.22      105.58     12.82 o 
   3   6   1       64.01       59.88      6.88 o 
   4   6   1      709.35      706.15     20.93 o 
   5   6   1       68.49       71.37      7.41 o 
   6   6   1      100.83       93.53      7.89 o 
   7   6   1       27.54       27.26      6.16 o 
   8   6   1        2.97        2.70      5.23 o 
   9   6   1        6.09        2.48      5.22 o 
 -19   0   2      308.48      322.77     16.49 o 
 -18   0   2        0.96       -2.98      4.46 o 
 -17   0   2       16.45        3.26      4.33 o 
 -16   0   2       75.66       65.77      6.87 o 
 -15   0   2       26.99       29.66      5.01 o 
 -14   0   2       13.36        8.93      3.87 o 
 -13   0   2      391.39      389.99     14.99 o 
 -12   0   2      111.01      101.04      7.41 o 
 -11   0   2      316.76      347.52     18.25 o 
 -10   0   2      740.59      763.25     27.38 o 
  -9   0   2        3.59        4.57      3.65 o 
  -8   0   2     1678.61     1496.31     40.42 o 
  -7   0   2      574.40      530.55     12.42 o 
  -6   0   2       30.86       30.72      2.73 o 
  -5   0   2     4449.59     4021.50     47.91 o 
  -4   0   2    15966.25    14510.97    168.62 o 
  -3   0   2     5082.96     4522.97     54.47 o 
  -2   0   2      938.86      806.48     19.80 o 
  -1   0   2     4479.79     4226.36     73.90 o 
   0   0   2     4052.13     3771.68    112.84 o 
   1   0   2       33.04       25.48      4.22 o 
   2   0   2        0.30        0.37      1.65 o 
   3   0   2     2110.79     1902.91     32.36 o 
   4   0   2      808.70      804.74     15.14 o 
   5   0   2       27.23       29.59      3.99 o 
   6   0   2     1570.49     1522.75     24.20 o 
   7   0   2     1248.19     1152.39     21.21 o 
   8   0   2      174.28      182.17      8.30 o 
   9   0   2      488.29      493.24     15.61 o 
  10   0   2       44.97       46.95      4.50 o 
  11   0   2      175.34      173.39      8.62 o 
  12   0   2      267.77      241.48      9.45 o 
  13   0   2      765.75      803.00     18.58 o 
  14   0   2      937.23      888.45     20.26 o 
  15   0   2      474.89      485.62     14.31 o 
  16   0   2     1574.56     1833.70     51.11 o 
  17   0   2       93.65      119.21     13.41 o 
  18   0   2      903.25     1048.16     35.77 o 
  19   0   2        1.44       14.17     11.98 o 
 -19   1   2        0.04       -2.81      4.95 o 
 -18   1   2       52.63       54.76      6.63 o 
 -17   1   2        5.01        9.77      5.01 o 
 -16   1   2      249.31      239.85     12.22 o 
 -15   1   2       62.41       51.41      4.96 o 
 -14   1   2        0.21        0.33      3.93 o 
 -13   1   2       21.75       16.00      3.77 o 
 -12   1   2        1.91       -1.16      3.24 o 
 -11   1   2       69.80       54.53      6.44 o 
 -10   1   2      335.11      359.54      9.85 o 
  -9   1   2       77.71       75.97      6.29 o 
  -8   1   2     2213.16     2134.69     28.75 o 
  -7   1   2      118.40      103.19      5.44 o 
  -6   1   2      246.58      227.11      5.02 o 
  -5   1   2      762.10      731.94      8.75 o 
  -4   1   2     3329.96     3159.61     26.92 o 
  -3   1   2     1968.00     1840.11     17.20 o 
  -2   1   2      168.97      149.26      3.28 o 
  -1   1   2       78.22       86.66      2.84 o 
   0   1   2     4458.40     4036.75     36.70 o 
   1   1   2      975.41      854.29      9.25 o 
   2   1   2      245.64      249.81      3.77 o 
   3   1   2      599.22      579.56      8.26 o 
   4   1   2      101.94      117.07      4.23 o 
   5   1   2      459.09      481.10      8.00 o 
   6   1   2     2498.69     2457.68     31.93 o 
   7   1   2        0.97        0.50      2.10 o 
   8   1   2      299.24      310.20      7.98 o 
   9   1   2       29.50       29.13      3.00 o 
  10   1   2       88.28       77.57      4.36 o 
  11   1   2        0.06        0.20      2.38 o 
  12   1   2       90.00       82.33      4.56 o 
  13   1   2      356.10      370.60     10.68 o 
  14   1   2      228.50      237.05     10.27 o 
  15   1   2       55.90       49.42      5.80 o 
  16   1   2       16.91       23.56      5.26 o 
  17   1   2      169.03      174.03     12.49 o 
  18   1   2       27.35       27.65      6.13 o 
 -19   2   2        9.13       15.31      7.56 o 
 -18   2   2        0.69       -1.32      5.86 o 
 -17   2   2       15.20       13.55      6.49 o 
 -16   2   2        2.89        1.62      5.66 o 
 -15   2   2      270.35      294.48     15.59 o 
 -14   2   2      242.67      266.63     18.40 o 
 -13   2   2        2.37        0.99      3.52 o 
 -12   2   2      138.25      124.52      7.23 o 
 -11   2   2      419.32      427.23     10.33 o 
 -10   2   2      230.64      272.80      8.35 o 
  -9   2   2        7.88        9.16      2.60 o 
  -8   2   2      931.89      895.92     15.22 o 
  -7   2   2       32.93       26.58      2.60 o 
  -6   2   2       95.32       96.56      5.05 o 
  -5   2   2      153.21      165.46      5.55 o 
  -4   2   2     1615.22     1698.72     19.44 o 
  -3   2   2       19.45       23.20      2.01 o 
  -2   2   2      416.71      429.62      6.45 o 
  -1   2   2       53.64       49.95      2.96 o 
   0   2   2     1221.12     1256.79     13.01 o 
   1   2   2     1904.23     2058.15     22.08 o 
   2   2   2      330.39      316.61      5.60 o 
   3   2   2      245.41      246.65      5.44 o 
   4   2   2     1990.77     2091.47     29.88 o 
   5   2   2        9.25       11.08      2.46 o 
   6   2   2     4061.52     4381.35     61.98 o 
   7   2   2     1292.71     1356.19     28.55 o 
   8   2   2       40.97       32.11      5.76 o 
   9   2   2        2.18        1.55      2.85 o 
  10   2   2       50.33       61.84      4.92 o 
  11   2   2       27.21       26.49      4.13 o 
  12   2   2        1.34        1.05      3.24 o 
  13   2   2       64.94       63.96      6.15 o 
  14   2   2      154.94      142.43      7.90 o 
  15   2   2        0.25        3.68      4.05 o 
  16   2   2       67.11       68.30      6.47 o 
  17   2   2      238.19      244.26     13.38 o 
  18   2   2        2.27        3.45      5.40 o 
 -18   3   2       18.32       23.87     18.69 o 
 -17   3   2       55.22       54.01      8.85 o 
 -16   3   2       59.89       48.60      6.88 o 
 -15   3   2      118.14      117.11     10.69 o 
 -14   3   2      278.38      276.68     12.76 o 
 -13   3   2        1.18        2.68      3.30 o 
 -12   3   2      115.12      112.79      6.53 o 
 -11   3   2       56.86       53.65      4.40 o 
 -10   3   2      119.67      119.68      5.55 o 
  -9   3   2      153.36      152.88      5.85 o 
  -8   3   2      361.90      350.74      8.40 o 
  -7   3   2     1686.73     1705.02     23.47 o 
  -6   3   2       96.77      101.70      5.29 o 
  -5   3   2     1645.16     1656.78     23.11 o 
  -4   3   2       18.15       35.43      3.87 o 
  -3   3   2      748.92      776.61     14.84 o 
  -2   3   2      330.33      368.29      7.77 o 
  -1   3   2     3423.77     3578.40     38.82 o 
   0   3   2      480.92      460.20      9.04 o 
   1   3   2       55.67       63.21      3.14 o 
   2   3   2       63.54       61.32      4.04 o 
   3   3   2      463.99      516.22     10.64 o 
   4   3   2     1199.01     1303.77     21.85 o 
   5   3   2      984.25     1037.52     18.34 o 
   6   3   2       45.24       46.91      4.63 o 
   7   3   2      185.83      183.92      9.26 o 
   8   3   2        4.00        5.37      2.81 o 
   9   3   2       13.03       12.92      2.72 o 
  10   3   2       22.07       21.58      3.09 o 
  11   3   2       67.17       77.48      4.57 o 
  12   3   2      128.02      120.47      9.34 o 
  13   3   2        4.78        8.19      4.68 o 
  14   3   2       96.61       69.97      7.27 o 
  15   3   2       20.02       17.40      5.55 o 
  16   3   2        3.35        3.60      4.83 o 
  17   3   2        4.61       -4.03      5.72 o 
 -16   4   2       36.25       32.64      7.25 o 
 -15   4   2        3.07       -4.98      4.98 o 
 -14   4   2      164.91      173.58     12.54 o 
 -13   4   2       14.43        9.03      4.34 o 
 -12   4   2      904.71     1006.01     20.58 o 
 -11   4   2       13.37       15.11      3.96 o 
 -10   4   2      127.99      128.75      7.53 o 
  -9   4   2       52.09       43.71      4.72 o 
  -8   4   2      461.50      477.97     14.25 o 
  -7   4   2      326.74      344.95      9.89 o 
  -6   4   2      376.37      373.17     11.49 o 
  -5   4   2      115.05      110.28      8.38 o 
  -4   4   2       57.91       74.04      9.69 o 
  -3   4   2       32.73       35.61      5.43 o 
  -2   4   2       41.79       38.88      3.60 o 
  -1   4   2       65.01       57.07      3.82 o 
   0   4   2     2518.90     2611.48     35.13 o 
   1   4   2      646.80      683.96     16.56 o 
   2   4   2      366.24      396.10     21.21 o 
   3   4   2      317.97      324.45     11.27 o 
   4   4   2       64.40       63.03      5.78 o 
   5   4   2       13.08        9.53      3.60 o 
   6   4   2      161.11      155.29     10.41 o 
   7   4   2      150.50      150.71     15.07 o 
   8   4   2       53.78       51.12      6.11 o 
   9   4   2      148.79      154.58      8.11 o 
  10   4   2       70.38       58.50      5.13 o 
  11   4   2      172.82      168.08      9.84 o 
  12   4   2        0.01        4.12      3.57 o 
  13   4   2        3.65        9.92      4.72 o 
  14   4   2       41.70       29.07      6.01 o 
  15   4   2       60.95       53.95      6.87 o 
 -13   5   2      211.66      209.89      9.89 o 
 -12   5   2     1345.11     1394.17     26.55 o 
 -11   5   2      143.82      142.26     12.57 o 
 -10   5   2        0.47        1.39      4.13 o 
  -9   5   2      172.50      171.65      9.99 o 
  -8   5   2       38.04       27.00      4.76 o 
  -7   5   2       25.22       25.62      5.02 o 
  -6   5   2       94.97       91.82      7.21 o 
  -5   5   2       71.26       58.82      5.66 o 
  -4   5   2       54.62       59.50      5.51 o 
  -3   5   2        6.35        3.55      3.35 o 
  -2   5   2        0.00        2.82      3.34 o 
  -1   5   2       10.79        9.09      3.95 o 
   0   5   2        7.16        7.26      3.45 o 
   1   5   2       36.38       36.03      6.55 o 
   2   5   2        3.60        3.61      4.46 o 
   3   5   2      421.63      471.65     16.21 o 
   4   5   2      108.54      100.71      8.65 o 
   5   5   2       39.50       37.63      5.76 o 
   6   5   2        0.07        2.14      3.97 o 
   7   5   2        0.30       -1.66      3.82 o 
   8   5   2       66.13       55.51      6.77 o 
   9   5   2       11.77        9.82      4.83 o 
  10   5   2      156.03      137.35      9.43 o 
  11   5   2      409.18      376.37     14.40 o 
  12   5   2      113.84      119.72     12.31 o 
  -9   6   2      215.77      210.20     14.41 o 
  -8   6   2        6.13        3.06      4.78 o 
  -7   6   2       11.29        9.58      5.73 o 
  -6   6   2       18.59       15.20      5.90 o 
  -5   6   2       74.84       74.17      7.31 o 
  -4   6   2        1.88       -1.91      4.79 o 
  -3   6   2       17.25       22.06      5.27 o 
  -2   6   2        0.07        4.23      4.86 o 
  -1   6   2        0.64        4.29      5.13 o 
   0   6   2      100.31      103.84     13.24 o 
   1   6   2       67.14       58.94      9.52 o 
   2   6   2       51.23       51.94      7.07 o 
   3   6   2      209.26      218.30     12.46 o 
   4   6   2      395.11      419.93     16.67 o 
   5   6   2        2.61       -0.71      4.64 o 
   6   6   2      157.59      159.32     11.54 o 
   7   6   2        6.14        7.59      5.37 o 
   8   6   2       67.44       64.06      7.68 o 
 -19   1   3      177.49      160.96     11.99 o 
 -18   1   3       28.79       26.39      5.04 o 
 -17   1   3        1.72        4.19      5.22 o 
 -16   1   3       26.68       26.99      5.96 o 
 -15   1   3      261.87      256.59     11.14 o 
 -14   1   3        0.49       -3.88      4.20 o 
 -13   1   3       53.78       56.35      7.33 o 
 -12   1   3      118.97      125.87      7.99 o 
 -11   1   3      135.74      106.67      7.11 o 
 -10   1   3        8.44        3.67      3.01 o 
  -9   1   3      298.52      269.51      8.57 o 
  -8   1   3      783.33      780.79     14.96 o 
  -7   1   3      133.49      131.05      5.49 o 
  -6   1   3      466.33      471.20      8.70 o 
  -5   1   3      851.57      832.46     12.08 o 
  -4   1   3     2686.52     2752.39     30.15 o 
  -3   1   3       26.46       25.30      2.17 o 
  -2   1   3      394.05      330.41      5.95 o 
  -1   1   3        2.35        3.42      1.38 o 
   0   1   3      490.73      524.63      7.60 o 
   1   1   3       92.57       72.98      2.88 o 
   2   1   3      757.56      837.77     16.82 o 
   3   1   3      925.75      955.84     14.60 o 
   4   1   3      741.14      756.45     12.74 o 
   5   1   3       81.67       87.93      4.63 o 
   6   1   3      131.49      150.18      5.27 o 
   7   1   3     1843.54     2018.12     26.47 o 
   8   1   3      307.16      317.45      7.17 o 
   9   1   3       12.45       13.49      2.70 o 
  10   1   3        0.98        1.20      2.55 o 
  11   1   3      105.44      102.87      5.43 o 
  12   1   3       55.14       50.47      5.42 o 
  13   1   3      212.87      210.63     10.03 o 
  14   1   3       32.46       26.97      4.38 o 
  15   1   3      605.13      637.72     16.58 o 
  16   1   3      858.04      872.07     20.41 o 
  17   1   3      135.24      128.49      9.13 o 
 -18   2   3        0.51        1.58      5.75 o 
 -17   2   3       18.99       12.45      6.38 o 
 -16   2   3        1.93       -3.07      4.84 o 
 -15   2   3       19.21       22.29      5.90 o 
 -14   2   3      256.85      261.11     13.98 o 
 -13   2   3      241.70      239.50     11.02 o 
 -12   2   3      233.54      232.88      9.78 o 
 -11   2   3       17.26       15.95      3.84 o 
 -10   2   3       78.38       79.01      6.60 o 
  -9   2   3       29.45       26.78      4.27 o 
  -8   2   3      861.73      894.65     18.56 o 
  -7   2   3     1325.66     1383.14     21.20 o 
  -6   2   3      844.85      833.95     14.81 o 
  -5   2   3      449.69      459.62      9.49 o 
  -4   2   3       65.73       62.44      4.39 o 
  -3   2   3      186.49      216.80      6.10 o 
  -2   2   3      545.61      575.46      8.98 o 
  -1   2   3        0.01        2.13      1.65 o 
   0   2   3       34.65       56.55      3.13 o 
   1   2   3      322.75      299.16      6.37 o 
   2   2   3       94.03       93.94      3.74 o 
   3   2   3       20.64       23.03      2.08 o 
   4   2   3      530.61      529.81      9.36 o 
   5   2   3       26.56       24.54      2.91 o 
   6   2   3        4.10        3.79      2.39 o 
   7   2   3       20.20       11.35      2.63 o 
   8   2   3        9.24        9.44      2.81 o 
   9   2   3        1.12        0.68      2.35 o 
  10   2   3      188.15      218.59     10.57 o 
  11   2   3      182.27      179.36      8.78 o 
  12   2   3       22.53       20.63      4.00 o 
  13   2   3      172.00      165.80     14.32 o 
  14   2   3        1.66       12.73      4.39 o 
  15   2   3       24.78       23.90      5.13 o 
  16   2   3       51.58       46.80      6.02 o 
  17   2   3       53.19       54.04      6.63 o 
 -17   3   3        5.02        2.05      6.16 o 
 -16   3   3       91.92      113.51      9.63 o 
 -15   3   3       72.58       81.05      7.33 o 
 -14   3   3      321.50      325.19     12.73 o 
 -13   3   3      328.12      329.03     14.94 o 
 -12   3   3       19.70       22.22      4.72 o 
 -11   3   3      100.29      106.81      8.18 o 
 -10   3   3      146.93      152.47      8.14 o 
  -9   3   3      155.96      159.56      7.39 o 
  -8   3   3       70.68       92.42      5.80 o 
  -7   3   3      660.78      707.68     16.93 o 
  -6   3   3        9.47        8.61      3.36 o 
  -5   3   3      544.79      643.39     15.50 o 
  -4   3   3       22.74       30.17      4.00 o 
  -3   3   3       92.05      125.39      6.42 o 
  -2   3   3     1456.65     1595.07     23.22 o 
  -1   3   3      183.85      186.12      5.95 o 
   0   3   3      792.43      847.73     18.29 o 
   1   3   3      237.11      252.13      5.98 o 
   2   3   3     1524.65     1590.28     21.80 o 
   3   3   3       62.07       57.76      4.29 o 
   4   3   3      310.44      301.16      9.20 o 
   5   3   3      115.00      114.48      6.31 o 
   6   3   3       30.77       39.84      4.57 o 
   7   3   3        0.17       -2.57      3.04 o 
   8   3   3        3.38        3.49      3.30 o 
   9   3   3       17.28       17.58      3.44 o 
  10   3   3        0.70        5.33      3.17 o 
  11   3   3       14.99       13.58      3.69 o 
  12   3   3        0.02        3.82      3.48 o 
  13   3   3       21.12       17.06      3.65 o 
  14   3   3       29.49       19.95      4.61 o 
  15   3   3        9.62        8.72      5.45 o 
  16   3   3        9.08        0.93      6.64 o 
 -15   4   3      262.25      288.88     13.05 o 
 -14   4   3      191.84      181.32     12.41 o 
 -13   4   3       14.30       11.58      5.28 o 
 -12   4   3       77.85       82.80      7.26 o 
 -11   4   3      393.58      392.54     14.77 o 
 -10   4   3      166.86      176.55      8.96 o 
  -9   4   3      149.89      157.94     10.14 o 
  -8   4   3       91.21       93.61      6.55 o 
  -7   4   3       11.38       10.27      3.97 o 
  -6   4   3       41.30       36.70      5.06 o 
  -5   4   3        6.13        6.60      3.42 o 
  -4   4   3      112.01       99.71      9.49 o 
  -3   4   3       10.13        8.81      3.67 o 
  -2   4   3        2.54        8.29      3.16 o 
  -1   4   3       95.94      110.56      5.51 o 
   0   4   3      407.81      387.57      9.23 o 
   1   4   3      113.72      128.49      7.78 o 
   2   4   3      960.14      995.18     19.08 o 
   3   4   3      487.30      487.58     12.96 o 
   4   4   3        6.36        5.73      3.44 o 
   5   4   3        0.16        3.60      3.01 o 
   6   4   3      324.54      321.68     11.70 o 
   7   4   3      250.41      255.98     13.91 o 
   8   4   3       49.74       58.44      5.30 o 
   9   4   3      697.67      690.22     14.39 o 
  10   4   3        0.09       -2.03      3.60 o 
  11   4   3       75.41       62.67      6.04 o 
  12   4   3       30.71       32.90      5.03 o 
  13   4   3       94.83       69.53      5.86 o 
  14   4   3       33.43       29.56      5.99 o 
 -13   5   3       91.15       92.43     23.69 o 
 -12   5   3       55.86       58.23      7.00 o 
 -11   5   3       20.77       27.07      6.96 o 
 -10   5   3       83.64       59.71      7.25 o 
  -9   5   3       53.98       67.41      6.94 o 
  -8   5   3       30.72       25.99      5.36 o 
  -7   5   3        9.53        8.86      4.50 o 
  -6   5   3       14.27       10.37      4.38 o 
  -5   5   3       13.02        6.39      4.99 o 
  -4   5   3       14.88       13.55      4.54 o 
  -3   5   3       67.93       69.88      6.94 o 
  -2   5   3      164.93      163.48      9.48 o 
  -1   5   3       53.58       56.89      6.42 o 
   0   5   3      229.12      252.55      8.34 o 
   1   5   3       25.02       25.24      5.31 o 
   2   5   3        3.43       14.05      6.07 o 
   3   5   3      567.87      528.44     16.80 o 
   4   5   3       23.81       22.77      4.92 o 
   5   5   3       58.73       56.81      6.44 o 
   6   5   3       12.71        6.03      4.46 o 
   7   5   3       89.80       88.59      7.26 o 
   8   5   3      124.56      126.16     16.52 o 
   9   5   3      150.88      153.24      9.47 o 
  10   5   3       48.94       60.77      6.41 o 
  11   5   3       37.53       35.74      6.81 o 
  -8   6   3        9.74       11.71      5.35 o 
  -7   6   3        5.71        6.13      5.41 o 
  -6   6   3        8.05        2.53      5.12 o 
  -5   6   3       20.72        6.64      5.45 o 
  -4   6   3       56.52       41.23      8.43 o 
  -3   6   3        2.32        7.53      4.92 o 
  -2   6   3       17.15       20.52      5.52 o 
  -1   6   3      921.82      878.18     25.13 o 
   0   6   3       36.58       48.23      8.09 o 
   1   6   3        1.02        6.06      5.41 o 
   2   6   3      321.95      334.16     18.91 o 
   3   6   3      926.56      907.72     26.04 o 
   4   6   3        5.10       -1.51      5.16 o 
   5   6   3      109.08      103.45     10.79 o 
   6   6   3        1.12        3.34      5.47 o 
   7   6   3       86.86       85.12      8.29 o 
 -18   0   4       32.63       32.82     20.62 o 
 -17   0   4        0.71      -11.97     11.97 o 
 -16   0   4       30.27        6.90     14.22 o 
 -15   0   4      207.90      212.46     33.93 o 
 -14   0   4       30.11       39.75     12.69 o 
 -13   0   4      133.48       96.53     14.40 o 
 -12   0   4      295.63      295.71     17.12 o 
 -11   0   4      107.77       99.49      7.13 o 
 -10   0   4       28.59       34.85      6.74 o 
  -9   0   4      316.21      263.14      9.60 o 
  -8   0   4     2522.69     2426.57     46.10 o 
  -7   0   4      393.24      345.74      9.22 o 
  -6   0   4     1163.62     1218.25     21.18 o 
  -5   0   4       75.03       89.85      4.80 o 
  -4   0   4     1488.84     1540.18     26.50 o 
  -3   0   4      562.83      549.97     17.88 o 
  -2   0   4      197.80      171.23     11.09 o 
  -1   0   4     4172.96     4361.86     78.99 o 
   0   0   4       10.72       41.58     26.29 o 
   1   0   4      210.98      251.77     16.14 o 
   2   0   4       71.88       76.62     17.57 o 
   3   0   4      135.65      125.28     20.22 o 
   4   0   4       13.51        8.40      5.69 o 
   5   0   4       54.44       89.78     23.72 o 
   6   0   4      258.94      276.52     13.67 o 
   7   0   4      718.74      875.57     26.54 o 
   8   0   4       93.17       88.05      9.27 o 
   9   0   4      300.84      337.74     17.30 o 
  10   0   4      474.51      515.27     16.18 o 
  11   0   4        7.80        7.88      4.73 o 
  12   0   4      348.49      333.41     22.09 o 
  13   0   4      950.06     1104.41     56.98 o 
  14   0   4       46.55       21.92     10.11 o 
  15   0   4       30.48       16.85      9.54 o 
  16   0   4      111.74      126.11     14.55 o 
 -18   1   4        0.93        0.25      6.02 o 
 -17   1   4        7.92        0.65      6.96 o 
 -16   1   4      166.69      169.94     13.70 o 
 -15   1   4       81.39       84.36      8.89 o 
 -14   1   4       18.43       21.72      5.05 o 
 -13   1   4       69.77       67.32      6.42 o 
 -12   1   4      854.68      823.87     18.86 o 
 -11   1   4      152.62      148.17      9.89 o 
 -10   1   4       35.57       32.74      4.24 o 
  -9   1   4     1005.72     1011.72     18.96 o 
  -8   1   4     2170.52     2158.02     28.43 o 
  -7   1   4      108.46       90.39      7.10 o 
  -6   1   4       54.72       51.48      4.21 o 
  -5   1   4      296.72      327.34      7.95 o 
  -4   1   4      328.35      334.89     11.89 o 
  -3   1   4      175.28      200.85      6.77 o 
  -2   1   4       50.50       76.79      6.37 o 
  -1   1   4      401.98      407.39      9.13 o 
   0   1   4        0.41        1.85      2.30 o 
   1   1   4        0.36        0.66      2.21 o 
   2   1   4     1407.15     1452.73     22.91 o 
   3   1   4      160.88      175.45      8.19 o 
   4   1   4      146.58      166.41      6.68 o 
   5   1   4      101.40       89.89      6.14 o 
   6   1   4       56.24       58.80      5.03 o 
   7   1   4        0.33        3.03      2.40 o 
   8   1   4        4.78        6.79      2.59 o 
   9   1   4       81.66       87.36      6.11 o 
  10   1   4      663.01      685.29     14.00 o 
  11   1   4       21.32       28.19      4.11 o 
  12   1   4      137.39      148.31      8.26 o 
  13   1   4      601.13      622.27     17.47 o 
  14   1   4        8.55       10.90      5.15 o 
  15   1   4        0.02        0.35      5.01 o 
  16   1   4       10.52        5.88      5.62 o 
 -17   2   4       46.90       49.32      8.04 o 
 -16   2   4      196.29      174.37     16.04 o 
 -15   2   4      188.69      201.69     11.51 o 
 -14   2   4        9.32       -1.38      4.61 o 
 -13   2   4      156.97      135.35     12.17 o 
 -12   2   4        8.08        7.70      4.65 o 
 -11   2   4      565.97      537.04     16.52 o 
 -10   2   4        9.19       11.54      4.26 o 
  -9   2   4        0.47        2.55      3.18 o 
  -8   2   4        7.12        5.69      2.73 o 
  -7   2   4       11.28       13.79      2.62 o 
  -6   2   4        0.67       -0.20      1.96 o 
  -5   2   4      842.85      908.75     16.48 o 
  -4   2   4        9.95        8.10      2.46 o 
  -3   2   4        5.65        3.72      2.62 o 
  -2   2   4        0.67        1.93      2.23 o 
  -1   2   4       46.73       42.17      3.48 o 
   0   2   4       19.37       29.19      3.06 o 
   1   2   4        3.72        2.20      1.84 o 
   2   2   4       74.56       92.31      3.60 o 
   3   2   4      745.76      862.51     12.53 o 
   4   2   4       97.55      115.42      6.57 o 
   5   2   4      448.07      472.56     12.90 o 
   6   2   4       15.28        9.27      3.91 o 
   7   2   4       26.89       25.65      3.87 o 
   8   2   4       96.00       95.90      6.25 o 
   9   2   4      114.42      132.68      7.41 o 
  10   2   4      575.62      552.02     13.86 o 
  11   2   4        8.85        9.75      3.50 o 
  12   2   4        3.86        6.60      4.10 o 
  13   2   4        6.66        5.96      4.46 o 
  14   2   4      125.85      112.78      8.16 o 
  15   2   4       24.11       23.53      5.27 o 
 -16   3   4       58.23       35.11      7.04 o 
 -15   3   4      132.57      130.25      9.91 o 
 -14   3   4        1.98        4.80      4.45 o 
 -13   3   4       30.51       32.31      5.43 o 
 -12   3   4      209.93      201.15     10.37 o 
 -11   3   4       34.64       28.32      5.31 o 
 -10   3   4        0.01        1.24      2.95 o 
  -9   3   4       47.49       52.35      4.76 o 
  -8   3   4       32.53       26.90      3.85 o 
  -7   3   4       14.59       10.08      3.45 o 
  -6   3   4      251.10      281.41      9.69 o 
  -5   3   4      112.11      122.94      6.64 o 
  -4   3   4       43.88       39.39      3.72 o 
  -3   3   4       13.92       14.12      2.85 o 
  -2   3   4       31.70       30.40      3.34 o 
  -1   3   4        0.69       -1.80      2.16 o 
   0   3   4      141.21      158.07      5.87 o 
   1   3   4      196.78      200.74      6.74 o 
   2   3   4     1203.48     1254.95     16.72 o 
   3   3   4     1049.96     1121.87     15.42 o 
   4   3   4       49.68       46.39      4.07 o 
   5   3   4      318.23      306.42     10.23 o 
   6   3   4       62.18       74.34      6.53 o 
   7   3   4       83.03       75.77      6.91 o 
   8   3   4       35.55       23.85      3.77 o 
   9   3   4        3.21        4.46      3.33 o 
  10   3   4       13.56       18.61      3.83 o 
  11   3   4       46.36       56.94      5.39 o 
  12   3   4        8.21       15.53      4.29 o 
  13   3   4       12.41       10.12      4.47 o 
  14   3   4       20.07       13.87      4.84 o 
 -14   4   4      100.41       97.75      8.55 o 
 -13   4   4       25.20       23.84      5.65 o 
 -12   4   4      122.15      153.28      9.00 o 
 -11   4   4        0.06        5.83      4.11 o 
 -10   4   4       45.23       58.11      6.65 o 
  -9   4   4       36.35       28.23      5.35 o 
  -8   4   4       90.98       98.88      9.46 o 
  -7   4   4       44.38       40.43      5.59 o 
  -6   4   4       26.17       19.39      5.12 o 
  -5   4   4        7.80        7.88      5.42 o 
  -4   4   4       95.01       92.44      7.77 o 
  -3   4   4        1.22        7.78      4.09 o 
  -2   4   4       44.02       50.87      8.09 o 
  -1   4   4       96.76      103.73      7.71 o 
   0   4   4       18.56       25.09      4.27 o 
   1   4   4       17.73        8.46      3.92 o 
   2   4   4       28.20       32.69      4.25 o 
   3   4   4      121.45      117.36      7.45 o 
   4   4   4        4.06        2.54      3.70 o 
   5   4   4      299.92      321.58     12.84 o 
   6   4   4      149.14      151.53      9.41 o 
   7   4   4       20.67       15.02      5.24 o 
   8   4   4       56.97       54.91      6.62 o 
   9   4   4        5.08        7.55      4.50 o 
  10   4   4      140.93      115.10      8.67 o 
  11   4   4       76.11       43.03      5.90 o 
  12   4   4      102.20       86.09      7.81 o 
 -11   5   4       10.07        5.50      5.31 o 
 -10   5   4        7.26        1.86      5.02 o 
  -9   5   4        0.97        0.28      4.80 o 
  -8   5   4        9.48        9.78      5.12 o 
  -7   5   4       58.48       48.07      6.92 o 
  -6   5   4      409.08      426.03     18.13 o 
  -5   5   4       91.84       97.82     11.79 o 
  -4   5   4        9.82        4.96      4.73 o 
  -3   5   4        1.04        4.05      4.36 o 
  -2   5   4      151.89      161.58     10.08 o 
  -1   5   4       99.25      120.99      8.30 o 
   0   5   4     1267.10     1240.10     31.91 o 
   1   5   4     1674.17     1680.23     33.67 o 
   2   5   4      347.21      336.62     14.72 o 
   3   5   4      168.70      157.91     11.03 o 
   4   5   4      620.91      585.48     20.53 o 
   5   5   4        2.03        1.74      4.88 o 
   6   5   4      420.41      420.92     16.54 o 
   7   5   4       19.15        9.44      5.30 o 
   8   5   4        9.26       10.63      5.17 o 
   9   5   4      303.39      247.73     22.14 o 
  -6   6   4      150.82      111.87     26.27 o 
  -5   6   4       47.86       42.12      7.43 o 
  -4   6   4      165.48      166.32     11.39 o 
  -3   6   4      338.93      324.52     14.86 o 
  -2   6   4      197.55      220.94     13.18 o 
  -1   6   4       75.84       85.86      9.93 o 
   0   6   4       74.57       71.02      9.29 o 
   1   6   4        3.67        6.41      6.42 o 
   2   6   4       13.79        8.21      6.54 o 
   3   6   4       51.53       38.63      7.48 o 
   4   6   4      140.32       57.56     21.61 o 
 -17   1   5       50.45       52.00      9.99 o 
 -16   1   5       14.39        7.31      6.88 o 
 -15   1   5       26.81       19.01      7.53 o 
 -14   1   5      501.76      497.83     24.85 o 
 -13   1   5      690.63      657.50     21.73 o 
 -12   1   5        3.51        6.14      4.93 o 
 -11   1   5        8.69        9.88      4.08 o 
 -10   1   5      386.72      386.74     11.99 o 
  -9   1   5      790.31      818.66     15.65 o 
  -8   1   5       23.21       20.73      3.37 o 
  -7   1   5        1.48        0.17      2.42 o 
  -6   1   5      157.35      139.14      6.85 o 
  -5   1   5      500.63      541.79     14.61 o 
  -4   1   5       69.86       91.64      6.78 o 
  -3   1   5     1196.78     1267.07     25.34 o 
  -2   1   5      301.72      290.81      9.23 o 
  -1   1   5      246.17      287.78     12.00 o 
   0   1   5      180.49      251.45      9.05 o 
   1   1   5      115.99      114.78      5.69 o 
   2   1   5      479.73      493.42     11.25 o 
   3   1   5      211.38      217.71      9.44 o 
   4   1   5       78.66       85.03      5.69 o 
   5   1   5      118.83      131.57      7.87 o 
   6   1   5      312.90      307.28     14.11 o 
   7   1   5       24.97       20.71      4.14 o 
   8   1   5      413.83      407.73     16.50 o 
   9   1   5       24.54       23.46      6.57 o 
  10   1   5       89.26       81.50      5.28 o 
  11   1   5       35.62       35.16      4.55 o 
  12   1   5       18.10       20.25      5.24 o 
  13   1   5      200.53      213.41     11.44 o 
  14   1   5       92.77       81.71      8.04 o 
 -16   2   5       79.57       61.68      8.86 o 
 -15   2   5       72.04       67.27      9.07 o 
 -14   2   5        1.75       -1.48      4.97 o 
 -13   2   5        0.79        5.27      5.14 o 
 -12   2   5      922.91      962.15     24.95 o 
 -11   2   5      334.96      343.62     13.10 o 
 -10   2   5      301.42      271.32     11.21 o 
  -9   2   5      305.04      337.00      9.79 o 
  -8   2   5       59.44       64.67      6.62 o 
  -7   2   5       11.80       16.23      3.78 o 
  -6   2   5       30.40       19.35      4.01 o 
  -5   2   5       27.53       18.34      4.22 o 
  -4   2   5       24.97       12.30      3.84 o 
  -3   2   5       22.21       15.20      3.96 o 
  -2   2   5       57.69       58.59      5.40 o 
  -1   2   5      319.65      287.92      9.10 o 
   0   2   5       82.14       92.59      6.77 o 
   1   2   5      136.10      129.52     10.51 o 
   2   2   5       15.32        9.83      3.21 o 
   3   2   5        3.09        9.89      3.18 o 
   4   2   5        4.23        6.85      2.94 o 
   5   2   5       57.65       64.22      6.76 o 
   6   2   5      386.79      361.34     14.84 o 
   7   2   5       97.43       96.61      6.56 o 
   8   2   5      335.83      346.12     11.34 o 
   9   2   5        1.69        2.22      3.42 o 
  10   2   5       77.42       76.38      6.50 o 
  11   2   5      235.22      246.10     10.81 o 
  12   2   5      185.11      178.28      9.75 o 
  13   2   5      486.53      474.55     14.96 o 
  14   2   5        7.70        6.23      4.77 o 
 -15   3   5      111.86      115.16     10.84 o 
 -14   3   5       21.21       15.34      6.52 o 
 -13   3   5       21.30       14.05      6.13 o 
 -12   3   5        0.46        1.58      4.85 o 
 -11   3   5        0.39       -0.14      4.33 o 
 -10   3   5       11.60       13.17      3.85 o 
  -9   3   5       42.93       45.27      4.96 o 
  -8   3   5       53.28       51.14      4.55 o 
  -7   3   5        0.04        0.25      2.65 o 
  -6   3   5      128.00      135.42      8.00 o 
  -5   3   5       95.15      100.08      7.07 o 
  -4   3   5        0.48        0.52      3.12 o 
  -3   3   5        0.70        1.02      2.95 o 
  -2   3   5       36.79       33.30      4.37 o 
  -1   3   5        5.62        3.73      3.00 o 
   0   3   5      605.50      628.43     14.77 o 
   1   3   5       18.41       14.04      2.96 o 
   2   3   5      130.26      152.92      7.15 o 
   3   3   5      669.17      667.48     12.12 o 
   4   3   5      230.98      237.91      8.19 o 
   5   3   5       36.55       26.42      4.36 o 
   6   3   5        6.76        3.57      4.10 o 
   7   3   5       45.12       32.02      5.76 o 
   8   3   5       74.15       77.53      6.60 o 
   9   3   5      118.68      126.61     10.25 o 
  10   3   5       44.97       35.78      5.80 o 
  11   3   5       30.09       24.42      5.48 o 
  12   3   5        0.75        2.25      4.78 o 
 -13   4   5        0.61      -12.42     12.42 o 
 -12   4   5        5.80        6.71      5.12 o 
 -11   4   5        5.20        5.26      4.17 o 
 -10   4   5       57.85       54.48      5.75 o 
  -9   4   5        3.05        3.22      4.12 o 
  -8   4   5      224.48      218.90     11.89 o 
  -7   4   5      196.19      205.46     11.46 o 
  -6   4   5       21.10       19.17      4.97 o 
  -5   4   5       63.94       63.83      5.72 o 
  -4   4   5       97.53      104.93      7.73 o 
  -3   4   5      111.58      110.03      6.76 o 
  -2   4   5        4.53        4.39      3.68 o 
  -1   4   5     1238.77     1256.58     21.74 o 
   0   4   5      113.71      134.34      7.19 o 
   1   4   5      227.11      252.71      9.03 o 
   2   4   5       16.59       13.87      4.22 o 
   3   4   5      296.72      280.86     10.02 o 
   4   4   5      349.71      347.57     10.61 o 
   5   4   5      142.67      118.56      9.39 o 
   6   4   5      114.90      131.09      7.22 o 
   7   4   5       71.60       74.63      7.34 o 
   8   4   5        1.39       -0.77      4.33 o 
   9   4   5      161.41      149.99      9.21 o 
  10   4   5       76.99       42.78      8.08 o 
  -9   5   5       96.51       77.94      7.62 o 
  -8   5   5        0.39        1.56      4.93 o 
  -7   5   5        7.51        6.95      5.83 o 
  -6   5   5        2.23       -1.17      5.08 o 
  -5   5   5       21.14       10.57      6.18 o 
  -4   5   5       31.23       25.71      6.28 o 
  -3   5   5       19.07       16.36      5.79 o 
  -2   5   5       25.58       19.44      5.89 o 
  -1   5   5       79.27       71.97     13.15 o 
   0   5   5       23.17       12.03      6.36 o 
   1   5   5       22.52       12.65      6.51 o 
   2   5   5      117.92      108.04     11.73 o 
   3   5   5      112.63      104.40     10.41 o 
   4   5   5      453.04      460.95     21.98 o 
   5   5   5       46.37       34.73      6.23 o 
   6   5   5       70.62       71.06      7.51 o 
   7   5   5       40.22       42.68     21.72 o 
 -15   0   6      296.67      280.81     27.51 o 
 -14   0   6      485.28      507.97     28.02 o 
 -13   0   6        1.19        7.23      7.13 o 
 -12   0   6     1101.32     1127.47     36.75 o 
 -11   0   6      942.17     1065.99     28.33 o 
 -10   0   6        2.67       -4.58      4.58 o 
  -9   0   6       20.98       24.72      7.42 o 
  -8   0   6      150.09      149.14     10.21 o 
  -7   0   6       33.09       38.18      4.91 o 
  -6   0   6       64.90       55.19      5.99 o 
  -5   0   6       32.26       31.57      4.93 o 
  -4   0   6     1008.43     1034.72     47.75 o 
  -3   0   6      145.66      156.03     14.69 o 
  -2   0   6     1359.19     1404.61     78.83 o 
  -1   0   6      200.65      222.71     14.09 o 
   0   0   6       72.70       80.86      9.28 o 
   1   0   6       90.08       91.72     13.13 o 
   2   0   6       71.05       60.86     11.29 o 
   3   0   6        2.67       -5.03      6.15 o 
   4   0   6       87.57       75.61     12.44 o 
   5   0   6        3.29        2.53      4.53 o 
   6   0   6      278.79      286.53     25.83 o 
   7   0   6        0.13       -2.99      4.77 o 
   8   0   6       51.50       54.04     13.99 o 
   9   0   6       50.20       36.02      8.71 o 
  10   0   6      707.01      726.26     28.11 o 
  11   0   6        6.92        5.27      6.70 o 
  12   0   6      865.88      901.76     38.55 o 
  13   0   6        1.35        0.03      7.40 o 
 -15   1   6       82.43       55.85      8.02 o 
 -14   1   6       14.59        9.79      5.62 o 
 -13   1   6      305.85      292.51     13.73 o 
 -12   1   6      826.35      842.20     21.77 o 
 -11   1   6        3.95        5.89      3.72 o 
 -10   1   6       10.23       11.03      3.71 o 
  -9   1   6       62.25       67.22      5.45 o 
  -8   1   6       52.32       47.35      6.45 o 
  -7   1   6        4.05        1.03      3.54 o 
  -6   1   6       16.69       12.57      5.02 o 
  -5   1   6       10.64       10.47      4.32 o 
  -4   1   6      278.48      318.95     12.85 o 
  -3   1   6       91.50      104.95      8.90 o 
  -2   1   6       31.81       34.64      6.50 o 
  -1   1   6      458.91      469.01     21.74 o 
   0   1   6       75.98       68.10      7.61 o 
   1   1   6        0.03        1.77      3.10 o 
   2   1   6      333.74      345.14     10.61 o 
   3   1   6       71.18       72.45      5.58 o 
   4   1   6      154.06      160.60      8.13 o 
   5   1   6      159.25      158.47      9.65 o 
   6   1   6      190.73      189.68      8.81 o 
   7   1   6      289.46      280.18     12.71 o 
   8   1   6      288.06      268.78     12.78 o 
   9   1   6     1376.39     1399.13     38.01 o 
  10   1   6       82.48       71.01      9.37 o 
  11   1   6      184.47      190.07     10.87 o 
  12   1   6        2.55       -0.66      4.90 o 
 -14   2   6       44.24       54.55     10.33 o 
 -13   2   6       84.41       81.33     12.75 o 
 -12   2   6      258.15      267.97     24.72 o 
 -11   2   6      140.29      147.80      9.82 o 
 -10   2   6       77.70       86.36      6.01 o 
  -9   2   6      393.38      423.93     22.42 o 
  -8   2   6        4.59        3.39      3.87 o 
  -7   2   6       99.64       96.53      8.00 o 
  -6   2   6       42.70       39.91      5.94 o 
  -5   2   6       82.06       85.91      8.42 o 
  -4   2   6      130.72      143.78     10.20 o 
  -3   2   6        3.54        3.27      4.52 o 
  -2   2   6       43.66       31.47      4.86 o 
  -1   2   6        2.91        3.12      3.69 o 
   0   2   6        1.41        2.13      3.60 o 
   1   2   6       44.27       36.72      4.80 o 
   2   2   6      212.61      223.27     13.81 o 
   3   2   6       50.57       40.38      5.82 o 
   4   2   6       27.29       19.45      4.54 o 
   5   2   6      637.83      647.16     21.07 o 
   6   2   6       69.04       84.31     10.25 o 
   7   2   6      117.15      105.33      7.28 o 
   8   2   6      111.47      123.20      8.01 o 
   9   2   6       46.85       57.39      6.30 o 
  10   2   6        0.00        4.60      4.46 o 
  11   2   6       24.35       24.50      7.15 o 
 -13   3   6        0.38        5.67      6.40 o 
 -12   3   6       10.11       10.05      8.66 o 
 -11   3   6       51.23       49.93      7.37 o 
 -10   3   6       96.77       88.72      7.47 o 
  -9   3   6       43.30       35.15      5.71 o 
  -8   3   6      137.08      136.00      8.93 o 
  -7   3   6       96.84       94.24      8.21 o 
  -6   3   6       11.80       12.49      5.11 o 
  -5   3   6        2.74        7.02      4.04 o 
  -4   3   6      793.94      748.86     17.69 o 
  -3   3   6      315.30      363.22     11.85 o 
  -2   3   6     1001.87     1056.71     20.48 o 
  -1   3   6       71.10       83.87      8.33 o 
   0   3   6        0.00       12.53      4.19 o 
   1   3   6      545.88      544.30     14.88 o 
   2   3   6      274.74      295.07     11.48 o 
   3   3   6       26.27       23.26      5.04 o 
   4   3   6      140.56      122.67      7.71 o 
   5   3   6      189.27      177.75     10.08 o 
   6   3   6       10.52        6.45      4.11 o 
   7   3   6      207.88      170.65     11.89 o 
   8   3   6        6.86        7.26      4.92 o 
   9   3   6      194.23      174.46      9.91 o 
  10   3   6      112.25       94.29      8.14 o 
 -10   4   6        1.30       -0.74      5.79 o 
  -9   4   6        1.31        2.47      5.86 o 
  -8   4   6        9.16       10.64      5.34 o 
  -7   4   6        8.02        4.81      4.84 o 
  -6   4   6        4.90        5.53      4.58 o 
  -5   4   6      348.26      353.85     14.62 o 
  -4   4   6       84.15       88.85      7.69 o 
  -3   4   6       95.63       89.69      7.46 o 
  -2   4   6        0.27        1.46      3.98 o 
  -1   4   6      403.91      414.22     14.24 o 
   0   4   6       32.98       39.38      9.31 o 
   1   4   6     1276.34     1359.45     36.65 o 
   2   4   6       72.41       62.52      7.66 o 
   3   4   6        0.50        2.56      4.28 o 
   4   4   6       10.38        8.05      4.09 o 
   5   4   6      100.03       83.54      6.29 o 
   6   4   6      142.94      145.90      9.03 o 
   7   4   6       17.60        5.74      6.17 o 
  -4   5   6       43.27       43.03      8.22 o 
  -3   5   6        0.00        3.73      5.05 o 
  -2   5   6       35.03       19.32      6.11 o 
  -1   5   6        6.53       -2.36      5.39 o 
   0   5   6        0.16       -1.33      5.49 o 
   1   5   6       78.34       64.20     11.54 o 
 -13   1   7      252.96      244.55     16.35 o 
 -12   1   7       97.65       99.43      8.33 o 
 -11   1   7       67.58       68.09      7.91 o 
 -10   1   7       36.24       28.71      5.60 o 
  -9   1   7        0.87        2.74      4.37 o 
  -8   1   7       79.85       81.12      8.20 o 
  -7   1   7        1.72        0.39      4.76 o 
  -6   1   7      103.18      114.99      9.20 o 
  -5   1   7      146.84      168.48     18.09 o 
  -4   1   7        0.67       -1.27      4.77 o 
  -3   1   7      274.98      271.48     14.62 o 
  -2   1   7        1.68        3.97      5.38 o 
  -1   1   7       12.47       12.56      5.75 o 
   0   1   7       27.40       36.19      5.37 o 
   1   1   7       89.30       83.35      7.97 o 
   2   1   7        0.63       -2.30      4.71 o 
   3   1   7      599.60      621.43     15.59 o 
   4   1   7      595.92      595.86     15.62 o 
   5   1   7       63.08       60.33      7.21 o 
   6   1   7      611.16      638.67     24.17 o 
   7   1   7       21.97       21.26      6.24 o 
   8   1   7      163.16      163.32     12.79 o 
   9   1   7       19.38        8.08      5.65 o 
 -12   2   7      665.71      687.56     24.51 o 
 -11   2   7        1.71       15.32      6.41 o 
 -10   2   7      698.38      734.63     18.92 o 
  -9   2   7      162.14      164.52     10.57 o 
  -8   2   7        7.50        9.86      6.30 o 
  -7   2   7        1.37       -1.90      4.59 o 
  -6   2   7      421.74      392.85     16.92 o 
  -5   2   7        9.75        8.31      5.46 o 
  -4   2   7      245.12      261.54     14.58 o 
  -3   2   7       89.13       89.43      9.34 o 
  -2   2   7       35.94       26.91      6.89 o 
  -1   2   7        0.36        1.62      4.76 o 
   0   2   7      361.70      317.14     13.98 o 
   1   2   7      144.00      155.88     10.53 o 
   2   2   7        7.69        9.96      4.88 o 
   3   2   7     1281.12     1257.01     27.99 o 
   4   2   7      351.95      386.60     15.35 o 
   5   2   7      601.74      555.89     21.96 o 
   6   2   7      110.46      118.43     11.33 o 
   7   2   7       15.67       11.32      5.53 o 
   8   2   7      179.79      157.10     10.38 o 
 -10   3   7       72.50       50.88     10.97 o 
  -9   3   7      172.16      157.55     11.00 o 
  -8   3   7       13.12        6.05      5.95 o 
  -7   3   7      134.58      105.00     10.12 o 
  -6   3   7        0.29        1.43      5.50 o 
  -5   3   7      176.05      171.41     10.71 o 
  -4   3   7      134.72      132.90      9.38 o 
  -3   3   7      434.29      443.97     19.63 o 
  -2   3   7       37.63       48.42      6.99 o 
  -1   3   7        8.70        7.97      5.23 o 
   0   3   7       40.89       33.36      7.07 o 
   1   3   7      399.53      428.77     30.55 o 
   2   3   7      190.80      200.02     12.36 o 
   3   3   7        0.73       -0.49      5.20 o 
   4   3   7        0.68        2.60      5.31 o 
   5   3   7      168.93      167.46     12.18 o 
   6   3   7        2.71       -0.05      4.49 o 
  -5   4   7       95.94       96.37      9.31 o 
  -4   4   7        2.46        4.12      5.65 o 
  -3   4   7        0.06        2.74      4.61 o 
  -2   4   7      258.66      248.59     12.18 o 
  -1   4   7       10.72       14.19      5.28 o 
   0   4   7       43.47       39.78      6.18 o 
   1   4   7      286.12      317.44     15.48 o 
   2   4   7       38.24       48.06     13.33 o 
  -9   0   8      283.87      298.43     28.40 o 
  -8   0   8       14.86       15.72      8.77 o 
  -7   0   8      206.58      191.57     25.74 o 
  -6   0   8      710.56      730.12     30.63 o 
  -5   0   8      115.75      113.48     16.52 o 
  -4   0   8       84.66       76.05     14.84 o 
  -3   0   8       14.47        5.04      9.30 o 
  -2   0   8      115.41      114.62     22.99 o 
  -1   0   8       91.76       89.98     15.04 o 
   0   0   8       21.07       11.28     14.59 o 
   1   0   8      966.90      954.72     49.33 o 
   2   0   8     1006.46     1087.44     40.35 o 
   3   0   8      185.70      201.75     14.37 o 
   4   0   8      225.78      236.65     19.44 o 
   5   0   8      945.77      954.31     32.27 o 
   6   0   8      189.61      180.57     15.45 o 
  -9   1   8       97.01       93.56      9.44 o 
  -8   1   8       13.65        9.01      6.08 o 
  -7   1   8       12.72        5.04      5.72 o 
  -6   1   8       86.66       66.56      9.08 o 
  -5   1   8       10.50        9.68      6.12 o 
  -4   1   8       52.57       45.58     17.50 o 
  -3   1   8        9.15        8.25      7.19 o 
  -2   1   8        3.25       -2.79      5.85 o 
  -1   1   8       43.27       48.04      8.42 o 
   0   1   8        0.23        5.01      5.15 o 
   1   1   8       27.12       28.68      6.47 o 
   2   1   8       13.74       20.99      6.23 o 
   3   1   8        3.06        3.02      6.31 o 
   4   1   8      173.29      175.86     15.46 o 
   5   1   8      214.19      170.03     12.19 o 
  -7   2   8       21.63       32.41      8.52 o 
  -6   2   8       10.55        9.55      6.67 o 
  -5   2   8       99.00       91.21     10.26 o 
  -4   2   8       19.62       12.94      6.62 o 
  -3   2   8       78.93       84.51      9.22 o 
  -2   2   8       13.13       11.87      6.69 o 
  -1   2   8       12.42        6.28      6.12 o 
   0   2   8       25.08       17.19      6.48 o 
   1   2   8       14.16       12.71      6.46 o 
   2   2   8     1003.28     1060.39     42.40 o 
   3   2   8       18.98       27.31      8.55 o 
                                                 
